# Supplementary material for: During the Formation of Vasculogenic Mimicry by Melanoma Cells, the Silencing of Two Sets of Developmental Genes Is Coupled Either with an Increase or a Decrease in Contacts with the Nucleoli
Source: Int J Mol Sci. 2025 Nov 22;26(23):11289. doi: 10.3390/ijms262311289 (PMC12692539; doi:10.3390/ijms262311289)
Supplement: Supplementary file 1 [file ijms-26-11289-s001.zip]

Archive with 3 entries (3 files):
- Supplemental Information.pdf
- Table S1.xlsx
- Table S6.xls
